# Supplementary material for: A CRISPR and high-content imaging assay compliant with ACMG/AMP guidelines for clinical variant interpretation in ciliopathies
Source: Hum Genet. 2020 Oct 23;140(4):593–607. doi: 10.1007/s00439-020-02228-1 (PMC7981318; doi:10.1007/s00439-020-02228-1)
Supplement: Supplementary file 3 — Supplementary file3 Supplementary Table 1. Table showing sequence of sgRNA1 which was used to introduce CRISPR indel, genomic DNA sequence of potential off-target mapping sites, with 3 mismatches allowed (mismatches shown in lower case), chromosomal location of these potential off-target sites, whether they are on the + or – strand, number of mismatches, gene name and feature targeted. (XLSX 10 kb) [file 439_2020_2228_MOESM3_ESM.xlsx]

## Sheet: Sheet1
sgRNA1 sequence	DNA	Chromosome	Position	Direction	Mismatches	Gene	Feature
TCTGCTCGCCCCCAGGAGCTNGG	TCcGCTCGCCgCCAGcAGCTGGG	chr7	1669265	-	3	intergenic	no feature
TCTGCTCGCCCCCAGGAGCTNGG	TCTGCTCGtCCCCAGGAGgaCGG	chr5	174732250	+	3	intergenic	no feature
TCTGCTCGCCCCCAGGAGCTNGG	cCTGCTtGCCCCCAGGAGgTGGG	chr1	3603634	-	3	MEGF6	intron
TCTGCTCGCCCCCAGGAGCTNGG	TCTGCTCaCCCCaAGGAcCTGGG	chr1	42735461	+	3	CLDN19	3'UTR
TCTGCTCGCCCCCAGGAGCTNGG	TCTGCctGCCCCCAGaAGCTGGG	chr1	212961092	+	3	VAHS2	intron
TCTGCTCGCCCCCAGGAGCTNGG	TCTcCTCcCCCCCAGtAGCTAGG	chr1	246493199	-	3	SMYD3	intron
TCTGCTCGCCCCCAGGAGCTNGG	TCTGCTCtCCgCaAGGAGCTGGG	chr2	19990294	+	3		non-coding transcript exon
						AC079145.1
TCTGCTCGCCCCCAGGAGCTNGG	cCTGCcCGCCCCCAGGgGCTGGG	chr19	10091460	+	3	SHFL	intron/exon boundary
TCTGCTCGCCCCCAGGAGCTNGG	TCTGCTgGCCCCggGGAGCTGGG	chr19	30208515	+	3	intergenic	no feature
TCTGCTCGCCCCCAGGAGCTNGG	TCgGCTCtCCCCCAGGAGtTCGG	chr21	26669602	+	3	intergenic	no feature
TCTGCTCGCCCCCAGGAGCTNGG	TCTGCTCaCatCCAGGAGCTGGG	chr21	31929940	+	3	HUNK	intron
TCTGCTCGCCCCCAGGAGCTNGG	TCTGCgCtCCCCCAGGAcCTGGG	chr17	33461292	-	3	ASIC2	intron
TCTGCTCGCCCCCAGGAGCTNGG	TCTGCTCaCCtCCAGGAGaTGGG	chr14	101193533	-	3	intergenic	no feature
TCTGCTCGCCCCCAGGAGCTNGG	TCTtCcCaCCCCCAGGAGCTTGG	chr20	18535637	+	3	SEC23B	intron/exon boundary
TCTGCTCGCCCCCAGGAGCTNGG	TCTGCTtGCCtCCAGaAGCTGGG	chr11	75292949	+	3	ARRB1	intron
