# Supplementary material for: A CRISPR and high-content imaging assay compliant with ACMG/AMP guidelines for clinical variant interpretation in ciliopathies
Source: Hum Genet. 2020 Oct 23;140(4):593–607. doi: 10.1007/s00439-020-02228-1 (PMC7981318; doi:10.1007/s00439-020-02228-1)
Supplement: Supplementary file 4 — Supplementary file4 Supplementary Table 2. Summary of analysis of potential off-target CRISPR cut sites, showing findings observed in IGV, through differential gene expression analysis by edgeR, and differential splicing analysis by rMATS, including alternative 3’ splice site usage (A3SS), alternative 5’ splice site usage (A5SS), mutually exclusive exons (MXE), retained introns (RI) and spliced exons (SE). (XLSX 12 kb) [file 439_2020_2228_MOESM4_ESM.xlsx]

## Sheet: Sheet1
sgRNA1 sequence	DNA sequence	Chromosome	Position	Direction	Mismatches	Gene	Feature	IGV	Differential expression in nucleus	Differential expression in cytoplasm	Differential splicing in nucleus					Differential splicing in cytoplasm
											A3SS	A5SS	MXE	RI	SE	A3SS	A5SS	MXE	RI	SE
TCTGCTCGCCCCCAGGAGCTNGG	TCcGCTCGCCgCCAGcAGCTGGG	chr7	1669265	-	3	intergenic	no feature	low coverage, one mutant clone has 1668240A>T in one read	NA	NA	NA	NA	NA	NA	NA	NA	NA	NA	NA	NA
TCTGCTCGCCCCCAGGAGCTNGG	TCTGCTCGtCCCCAGGAGgaCGG	chr5	174732250	+	3	intergenic	no feature	no coverage	NA	NA	NA	NA	NA	NA	NA	NA	NA	NA	NA	NA
TCTGCTCGCCCCCAGGAGCTNGG	cCTGCTtGCCCCCAGGAGgTGGG	chr1	3603634	-	3	MEGF6	intron	no coverage	no	no	yes, FDR p value = 1	yes, FDR p value = 1	yes, FDR p value = 1	yes, FDR p value = 0.555002989	yes, exon 3493770-3493797 FDR p value = 0.008578489 significantly skipped in mutants	yes, FDR p value = 1	no	yes, FDR p value = 0.435367883839	yes, FDR p value = 1	yes, exon 3498697-3498826 FDR p value = 0.027905319 and exon 3499137-3499266 FDR p value = 0.0342878327813 significantly skipped in mutants
TCTGCTCGCCCCCAGGAGCTNGG	TCTGCTCaCCCCaAGGAcCTGGG	chr1	42735461	+	3	CLDN19	3'UTR	no coverage	no	no	no	no	no	no	no	no	no	no	no	no
TCTGCTCGCCCCCAGGAGCTNGG	TCTGCctGCCCCCAGaAGCTGGG	chr1	212961092	+	3	VAHS2	intron	no changes, low coverage	no	no	no	no	no	no	no	no	no	no	no	no
TCTGCTCGCCCCCAGGAGCTNGG	TCTcCTCcCCCCCAGtAGCTAGG	chr1	246493199	-	3	SMYD3	intron	no changes, low coverage	no	no	no	no	no	no	yes, FDR p value = 1	no	no	no	no	yes, FDR p value = 1
TCTGCTCGCCCCCAGGAGCTNGG	TCTGCTCtCCgCaAGGAGCTGGG	chr2	19990294	+	3	AC079145.1	non-coding transcript exon	no changes, good coverage	no	no	no	no	no	no	no	no	no	no	no	no
TCTGCTCGCCCCCAGGAGCTNGG	cCTGCcCGCCCCCAGGgGCTGGG	chr19	10091460	+	3	SHFL	intron/exon boundary	no changes, good coverage	no	no	no	no	no	no	no	no	no	no	no	no
TCTGCTCGCCCCCAGGAGCTNGG	TCTGCTgGCCCCggGGAGCTGGG	chr19	30208515	+	3	intergenic	no feature	no coverage	NA	NA	NA	NA	NA	NA	NA	NA	NA	NA	NA	NA
TCTGCTCGCCCCCAGGAGCTNGG	TCgGCTCtCCCCCAGGAGtTCGG	chr21	26669602	+	3	intergenic	no feature	no coverage	NA	NA	NA	NA	NA	NA	NA	NA	NA	NA	NA	NA
TCTGCTCGCCCCCAGGAGCTNGG	TCTGCTCaCatCCAGGAGCTGGG	chr21	31929940	+	3	HUNK	intron	no coverage	no	no	no	no	no	no	no	no	no	no	no	no
TCTGCTCGCCCCCAGGAGCTNGG	TCTGCgCtCCCCCAGGAcCTGGG	chr17	33461292	-	3	ASIC2	intron	no coverage	no	no	no	no	no	no	no	no	no	no	no	no
TCTGCTCGCCCCCAGGAGCTNGG	TCTGCTCaCCtCCAGGAGaTGGG	chr14	101193533	-	3	intergenic	no feature	no coverage	NA	NA	no	no	no	no	no	no	no	no	no	no
TCTGCTCGCCCCCAGGAGCTNGG	TCTtCcCaCCCCCAGGAGCTTGG	chr20	18535637	+	3	SEC23B	intron/exon boundary	good coverage. One mutant clone has 18535,659G>T on 1 read	no	no	yes, FDR p value = 1	yes, FDR p value = 1	no	no	yes, FDR p value = 1	no	no	no	no	yes, FDR p value = 1
TCTGCTCGCCCCCAGGAGCTNGG	TCTGCTtGCCtCCAGaAGCTGGG	chr11	75292949	+	3	ARRB1	intron	good coverage, no changes	no	no	no	no	no	no	yes, FDR p value = 0.136	no	no	no	no	yes, FDR p value = 1
